# Supplementary material for: Autophagic Proteome in Two Saccharomyces cerevisiae Strains during Second Fermentation for Sparkling Wine Elaboration
Source: Microorganisms. 2020 Apr 6;8(4):523. doi: 10.3390/microorganisms8040523 (PMC7232233; doi:10.3390/microorganisms8040523)
Supplement: Supplementary file 1 [file microorganisms-08-00523-s001.zip]

Archive with 1 entries (1 files):
- microorganisms-741800 supplementary.xlsx
