# Supplementary material for: Autophagic Proteome in Two Saccharomyces cerevisiae Strains during Second Fermentation for Sparkling Wine Elaboration
Source: Microorganisms. 2020 Apr 6;8(4):523. doi: 10.3390/microorganisms8040523 (PMC7232233; doi:10.3390/microorganisms8040523)
Supplement: Supplementary file 1 [file microorganisms-08-00523-s001.zip › microorganisms-741800 supplementary.xlsx]

## Sheet: Hoja1
Supplementary table 1. List of the most relevant autophagy-related proteins identified in S. cerevisiae P29 and G1 under each study condition (PC: pressure condition, NPC: non-pressure condition) and sampling time (T1: middle of the second fermentation, T2: one month after it). Gene name, accession number (Uniprot), molecular function, score, peptides and protein content (mol%) are provided for e…
Condition	Gene name	Accession number	Molecular function and autophagy step	PCT1								PCT2								NPCT1								NPCT2
Strain				P29				G1				P29				G1				P29				G1				P29						G1
Protein				Score	Peptides	mol%	SD	Score	Peptides	mol%	SD	Score	Peptides	mol%	SD	Score	Peptides	mol%	SD	Score	Peptides	mol%	SD	Score	Peptides	mol%	SD	Score	Peptides	mol%	SD	Score	Peptides	mol%	SD
Ald6p	ALD6	P54115	Cytosolic aldehyde dehydrogenase (3)	n.f.	n.f.	n.f.a		n.f.	n.f.	n.f.a		n.f.	n.f.	n.f.a		n.f.	n.f.	n.f.a		43.3	15	0.08b	0.06	11.9	4	0.019a	0.007	42.5	23	0.4c	0.1	34.2	12	0.5c	0.1
Ams1p	AMS1	P22855	Vacuolar alpha mannosidase (3)	n.f.	n.f.	n.f.a		n.f.	n.f.	n.f.a		12.5	4	0.02b	0.01	n.f.	n.f.	n.f.a		107.4	24	0.05c	0.01	n.f.	n.f.	n.f.a		n.f.	n.f.	n.f.a		n.f.	n.f.	n.f.a
Ape1p	APE1	P14904	Vacuolar aminopeptidase (3)	16.9	10	0.107cd	0.002	48.4	13	0.157e	0.001	44.9	10	0.145de	0.002	n.f.	n.f.	n.f.a		68.7	19	0.098c	0.001	31.5	11	0.05b	0.03	30.2	13	0.18ef	0.02	17.4	6	0.22f	0.05
Atg2p	ATG2	P53855	Autophagy related-protein (2, 6)	n.f.	n.f.	n.f.ns		n.f.	n.f.	n.f.ns		n.f.	n.f.	n.f.ns		n.f.	n.f.	n.f.ns		2.3	2	0.006ns	0.004	n.f.	n.f.	n.f.ns		n.f.	n.f.	n.f.ns		n.f.	n.f.	n.f.ns
Atg3p	ATG3	P40344	Autophagy related-protein (2, 5)	n.f.	n.f.	n.f.a		n.f.	n.f.	n.f.a		n.f.	n.f.	n.f.a		n.f.	n.f.	n.f.a		19	3	0.02b	0.01	n.f.	n.f.	n.f.a		n.f.	n.f.	n.f.a		n.f.	n.f.	n.f.a
Atg4p	ATG4	P53867	Autophagy related-protein (2, 5)	n.f.	n.f.	n.f.a		n.f.	n.f.	n.f.a		n.f.	n.f.	n.f.a		n.f.	n.f.	n.f.a		22.2	6	0.04b	0.03	14.5	3	0.02a	0.01	n.f.	n.f.	n.f.a		n.f.	n.f.	n.f.a
Atg8p	ATG8	P38182	Autophagy related-protein (2, 3, 5, 10)	n.f.	n.f.	n.f.a		n.f.	n.f.	n.f.a		n.f.	n.f.	n.f.a		n.f.	n.f.	n.f.a		5.1	2	0.03a	0.01	6.6	3	0.04a	0.03	8.7	3	0.12b	0.08	n.f.	n.f.	n.f.a
Atg9p	ATG9	Q12142	Autophagy related-protein (2, 4, 6)	n.f.	n.f.	n.f.ns		n.f.	n.f.	n.f.ns		n.f.	n.f.	n.f.ns		n.f.	n.f.	n.f.ns		6.2	3	0.007ns	0.005	n.f.	n.f.	n.f.ns		n.f.	n.f.	n.f.ns		n.f.	n.f.	n.f.ns
Atg18p	ATG18	P43601	Autophagy related-protein (2, 6)	n.f.	n.f.	n.f.ns		n.f.	n.f.	n.f.ns		n.f.	n.f.	n.f.ns		n.f.	n.f.	n.f.ns		5.7	2	0.011ns	0.008	2.1	2	0.011ns	0.002	n.f.	n.f.	n.f.ns		n.f.	n.f.	n.f.ns
Atg21p	ATG21	Q02887	Autophagy related-protein (2)	n.f.	n.f.	n.f.a		n.f.	n.f.	n.f.a		n.f.	n.f.	n.f.a		n.f.	n.f.	n.f.a		n.f.	n.f.	n.f.a		n.f.	n.f.	n.f.a		13.7	3	0.04b	0.02	n.f.	n.f.	n.f.a
Atg27p	ATG27	P46989	Autophagy related-protein (2, 6)	n.f.	n.f.	n.f.a		n.f.	n.f.	n.f.a		n.f.	n.f.	n.f.a		n.f.	n.f.	n.f.a		12.5	5	0.04c	0.01	7.6	3	0.023b	0.005	n.f.	n.f.	n.f.a		n.f.	n.f.	n.f.a
Atg32p	ATG32	P40458	Autophagy related-protein (10)	n.f.	n.f.	n.f.a		n.f.	n.f.	n.f.a		n.f.	n.f.	n.f.a		n.f.	n.f.	n.f.a		2.1	2	0.011b	0.005	n.f.	n.f.	n.f.a		n.f.	n.f.	n.f.a		n.f.	n.f.	n.f.a
Bcy1p	BCY1	P07278	Regulatory subunit of the PKA (1)	7.2	5	0.049cd	0.001	2.7	2	0.021b	0.001	5.9	3	0.039c	0.002	n.f.	n.f.	n.f.a		73.8	16	0.08e	0.02	44.9	12	0.06d	0.02	n.f.	n.f.	n.f.a		n.f.	n.f.	n.f.a
Cdc55p	CDC55	Q00362	Regulatory subunit B of protein phosphatase 2A (PP2A) (1)	n.f.	n.f.	n.f.ns		n.f.	n.f.	n.f.ns		n.f.	n.f.	n.f.ns		n.f.	n.f.	n.f.ns		9.2	4	0.017ns	0.015	n.f.	n.f.	n.f.ns		n.f.	n.f.	n.f.ns		n.f.	n.f.	n.f.ns
Dnm1p	DNM1	P54861	Dynamin-related GTPase (10)	n.f.	n.f.	n.f.a		n.f.	n.f.	n.f.a		n.f.	n.f.	n.f.a		n.f.	n.f.	n.f.a		14	6	0.015b	0.006	n.f.	n.f.	n.f.a		n.f.	n.f.	n.f.a		n.f.	n.f.	n.f.a
Kog1p	KOG1	P38873	Subunit of TORC1 (1)	n.f.	n.f.	n.f.a		n.f.	n.f.	n.f.a		n.f.	n.f.	n.f.a		n.f.	n.f.	n.f.a		3.6	4	0.006c	0.003	2.2	2	0.003b	0.001	n.f.	n.f.	n.f.a		n.f.	n.f.	n.f.a
Pho85p	PHO85	P17157	Cyclin-dependent kinase (1)	n.f.	n.f.	n.f.a		n.f.	n.f.	n.f.a		n.f.	n.f.	n.f.a		n.f.	n.f.	n.f.a		5	3	0.02b	0.01	n.f.	n.f.	n.f.a		n.f.	n.f.	n.f.a		n.f.	n.f.	n.f.a
Pph21p	PPH21	P23594	Catalytic subunit of protein phosphatase 2A, PP2A (1)	n.f.	n.f.	n.f.a		n.f.	n.f.	n.f.a		n.f.	n.f.	n.f.a		n.f.	n.f.	n.f.a		86.9	13	0.2b	0.1	73.9	10	0.14ab	0.08	n.f.	n.f.	n.f.a		n.f.	n.f.	n.f.a
Pph22p	PPH22	P23595	Catalytic subunit of protein phosphatase 2A, PP2A (1)	4.8	2	0.04a	0.02	n.f.	n.f.	n.f.a		n.f.	n.f.	n.f.a		n.f.	n.f.	n.f.a		79.4	13	0.15b	0.08	78.4	11	0.12b	0.07	n.f.	n.f.	n.f.a		n.f.	n.f.	n.f.a
Sec2p	SEC2	P17065	Guanyl-nucleotide exchange factor (5)	3.4	3	0.018b	0.007	n.f.	n.f.	n.f.a		n.f.	n.f.	n.f.a		n.f.	n.f.	n.f.a		9	2	0.005a	0.004	n.f.	n.f.	n.f.a		n.f.	n.f.	n.f.a		n.f.	n.f.	n.f.a
Sec4p	SEC4	P07560	Rab family GTPase (5)	n.f.	n.f.	n.f.a		n.f.	n.f.	n.f.a		n.f.	n.f.	n.f.a		n.f.	n.f.	n.f.a		13.2	4	0.04c	0.01	14.7	2	0.017b	0.006	n.f.	n.f.	n.f.a		n.f.	n.f.	n.f.a
Sec7p	SEC7	P11075	Guanine nucleotide exchange factor (2)	3.4	2	0.005b	0.003	n.f.	n.f.	n.f.a		n.f.	n.f.	n.f.a		n.f.	n.f.	n.f.a		33.6	11	0.013c	0.004	16.6	6	0.007b	0.002	n.f.	n.f.	n.f.a		n.f.	n.f.	n.f.a
Sec13p	SEC13	Q04491	Structural component of Nup84p, COPII, SEACAT complexes (1)	10.9	6	0.11c	0.02	41	9	0.20d	0.08	n.f.	n.f.	n.f.a		n.f.	n.f.	n.f.a		35	9	0.079bc	0.006	21.2	7	0.06b	0.01	n.f.	n.f.	n.f.a		n.f.	n.f.	n.f.a
Sec18p	SEC18	P18759	AAA ATPase and SNARE disassembly chaperone (2)	n.f.	n.f.	n.f.a		2.1	2	0.013c	0.005	n.f.	n.f.	n.f.a		n.f.	n.f.	n.f.a		5.8	3	0.008b	0.005	2.1	2	0.005ab	0.001	n.f.	n.f.	n.f.a		n.f.	n.f.	n.f.a
Shp1p	SHP1	P34223	UBX domain-containing substrate adaptor for Cdc48p (2)	8.6	5	0.058bc	0.002	36.1	10	0.13d	0.06	5.8	3	0.046b	0.005	n.f.	n.f.	n.f.a		68.7	15	0.09c	0.02	18.5	8	0.044b	0.004	n.f.	n.f.	n.f.a		n.f.	n.f.	n.f.a
Tor2p	TOR2	P32600	PIK-related protein kinase and rapamycin target (1)	n.f.	n.f.	n.f.a		n.f.	n.f.	n.f.a		n.f.	n.f.	n.f.a		n.f.	n.f.	n.f.a		2.9	3	0.002b	0.001	n.f.	n.f.	n.f.a		n.f.	n.f.	n.f.a		n.f.	n.f.	n.f.a
Tpd3p	TPD3	P31383	Regulatory subunit A of the heterotrimeric PP2A complex (1)	n.f.	n.f.	n.f.a		n.f.	n.f.	n.f.a		n.f.	n.f.	n.f.a		n.f.	n.f.	n.f.a		45.9	12	0.06c	0.02	10.8	4	0.018b	0.005	n.f.	n.f.	n.f.a		n.f.	n.f.	n.f.a
Vps15p	VPS15	P22219	Vacuolar Protein Sorting (4)	2.1	2	0.006c	0.003	n.f.	n.f.	n.f.a		n.f.	n.f.	n.f.a		n.f.	n.f.	n.f.a		2.5	2	0.0028b	0.0004	n.f.	n.f.	n.f.a		n.f.	n.f.	n.f.a		n.f.	n.f.	n.f.a
Vps30p	VPS30	Q02948	Vacuolar Protein Sorting (2, 4)	n.f.	n.f.	n.f.a		n.f.	n.f.	n.f.a		n.f.	n.f.	n.f.a		n.f.	n.f.	n.f.a		n.f.	n.f.	n.f.a		2.1	2	0.008b	0.001	n.f.	n.f.	n.f.a		n.f.	n.f.	n.f.a
Vps41p	VPS41	P38959	Vacuolar Protein Sorting (7)	n.f.	n.f.	n.f.a		3.5	2	0.012b	0.002	n.f.	n.f.	n.f.a		n.f.	n.f.	n.f.a		n.f.	n.f.	n.f.a		n.f.	n.f.	n.f.a		n.f.	n.f.	n.f.a		n.f.	n.f.	n.f.a
Ykt6p	YKT6	P36015	Vesicle membrane protein (v-SNARE) (7)	41.9	10	0.10ns	0.06	n.f.	n.f.	n.f.ns		n.f.	n.f.	n.f.ns		n.f.	n.f.	n.f.ns		n.f.	n.f.	n.f.ns		n.f.	n.f.	n.f.ns		n.f.	n.f.	n.f.ns		n.f.	n.f.	n.f.ns
Ypt1p	YPT1	P01123	Rab family GTPase (5)	3.3	2	0.04b	0.01	15.4	4	0.087d	0.001	n.f.	n.f.	n.f.a		n.f.	n.f.	n.f.a		36.1	7	0.065c	0.005	24.3	5	0.0777d	0.0003	n.f.	n.f.	n.f.a		n.f.	n.f.	n.f.a
Ypt7p	YPT7	P32939	Rab family GTPase (7)	6.4	4	0.11d	0.003	n.f.	n.f.	n.f.a		n.f.	n.f.	n.f.a		n.f.	n.f.	n.f.a		25.2	7	0.09c	0.01	16.6	4	0.05b	0.01	n.f.	n.f.	n.f.a		n.f.	n.f.	n.f.a
